# Supplementary material for: Combination of Adult Mesenchymal Stem Cell Therapy and Immunomodulation with Dimethyl Fumarate Following Spinal Cord Ventral Root Repair
Source: Biology (Basel). 2024 Nov 20;13(11):953. doi: 10.3390/biology13110953 (PMC11591889; doi:10.3390/biology13110953)
Supplement: Supplementary file 1 [file biology-13-00953-s001.zip]

Archive with 1 entries (1 files):
- biology-3216445-supplementary.pdf
